# Supplementary material for: HOXB4 inhibits the proliferation and tumorigenesis of cervical cancer cells by downregulating the activity of Wnt/β-catenin signaling pathway
Source: Cell Death Dis. 2021 Jan 21;12(1):105. doi: 10.1038/s41419-021-03411-6 (PMC7820415; doi:10.1038/s41419-021-03411-6)
Supplement: Supplementary file 5 — Supplementary Table 1 [file 41419_2021_3411_MOESM5_ESM.xls]

## Sheet: 工作表1
Supplementary Table 1, related to Figure 1. HOXB4 expression levels in different tissue specimen
Specimens	Total	HOXB4 Staining		P
		Negative, No. (%)	Positive, No. (%)
NC	41	14（34.1）	27（65.9）
HSIL	11	6（54.5）	5（45.5）	0.2989a
SCC	45	31（68.9）	14（31.1）	0.0013b, 0.4808c
aNC versus HSIL, Fisher's exact test.
bNC versus SCC, Chi-square test.
cHSIL versus SCC, Fisher's exact test.
