# Supplementary material for: HOXB4 inhibits the proliferation and tumorigenesis of cervical cancer cells by downregulating the activity of Wnt/β-catenin signaling pathway
Source: Cell Death Dis. 2021 Jan 21;12(1):105. doi: 10.1038/s41419-021-03411-6 (PMC7820415; doi:10.1038/s41419-021-03411-6)
Supplement: Supplementary file 6 — Supplementary Table 2 [file 41419_2021_3411_MOESM6_ESM.xls]

## Sheet: 工作表1
Supplementary Table 2, related to Figure 4. Detailed GSEA report
phenotype Group_Vector	phenotype Group_HOXB4
TGF_BETA_SIGNALING	BILE_ACID_METABOLISM
HYPOXIA	DNA_REPAIR
P53_PATHWAY	INTERFERON_ALPHA_RESPONSE
MYC_TARGETS_V1	ADIPOGENESIS
MYC_TARGETS_V2	UV_RESPONSE_UP
APICAL_SURFACE	KRAS_SIGNALING_DN
GLYCOLYSIS	PEROXISOME
ESTROGEN_RESPONSE_EARLY	E2F_TARGETS
HEDGEHOG_SIGNALING	REACTIVE_OXYGEN_SPECIES_PATHWAY
MYOGENESIS	INTERFERON_GAMMA_RESPONSE
CHOLESTEROL_HOMEOSTASIS	PI3K_AKT_MTOR_SIGNALING
APICAL_JUNCTION	MITOTIC_SPINDLE
WNT_BETA_CATENIN_SIGNALING	UV_RESPONSE_DN
HEME_METABOLISM	PANCREAS_BETA_CELLS
APOPTOSIS	COMPLEMENT
NOTCH_SIGNALING	FATTY_ACID_METABOLISM
XENOBIOTIC_METABOLISM	COAGULATION
ANGIOGENESIS	SPERMATOGENESIS
MTORC1_SIGNALING	IL6_JAK_STAT3_SIGNALING
TNFA_SIGNALING_VIA_NFKB	G2M_CHECKPOINT
INFLAMMATORY_RESPONSE	UNFOLDED_PROTEIN_RESPONSE
EPITHELIAL_MESENCHYMAL_TRANSITION	OXIDATIVE_PHOSPHORYLATION
ANDROGEN_RESPONSE
ALLOGRAFT_REJECTION
ESTROGEN_RESPONSE_LATE
KRAS_SIGNALING_UP
IL2_STAT5_SIGNALING
PROTEIN_SECRETION
