# Supplementary material for: HOXB4 inhibits the proliferation and tumorigenesis of cervical cancer cells by downregulating the activity of Wnt/β-catenin signaling pathway
Source: Cell Death Dis. 2021 Jan 21;12(1):105. doi: 10.1038/s41419-021-03411-6 (PMC7820415; doi:10.1038/s41419-021-03411-6)
Supplement: Supplementary file 7 — Supplementary Table 3 [file 41419_2021_3411_MOESM7_ESM.xls]

## Sheet: 工作表1
Supplementary Table 2, related to Figure 4. Detailed rank ordered gene list for all features in the HALLMARK_WNT_BETA_CATENIN_SIGNALING dataset
Name	Gene	Log2 FC (HOXB4/Vector)	FDR	Rank in Gene List	Rank Metric Score	Running ES	Core Enrichment
row_0	JAG1	-0.549059	0.00146821	254	1.0168	0.0444917	Yes
row_1	MYC	-0.447141	0.00115746	534	0.827106	0.0766274	Yes
row_2	CTNNB1	-0.337952	0.00308326	735	0.745736	0.10849	Yes
row_3	HEY1	-0.397997	0.12446	843	0.711344	0.143577	Yes
row_4	WNT5B	-0.353959	0.39593	907	0.692046	0.180015	Yes
row_5	AXIN1	-0.29574	0.0562185	1365	0.58198	0.188021	Yes
row_6	DLL1	-0.116804	0.677036	1402	0.57735	0.219347	Yes
row_7	HDAC5	-0.298939	0.106915	1604	0.542254	0.239402	Yes
row_8	FRAT1	-0.329418	0.240406	1801	0.510159	0.257884	Yes
row_9	DKK4	-0.224896	0.535773	2540	0.419439	0.240758	No
row_10	PTCH1	-0.228939	0.301315	2680	0.401769	0.256173	No
row_11	FZD1	-0.157589	0.580842	4200	0.276996	0.187063	No
row_12	GNAI1	-0.134048	0.539988	4277	0.271499	0.198485	No
row_13	RBPJ	-0.124756	0.461869	4368	0.264667	0.208727	No
row_14	DVL2	-0.109872	0.461717	4834	0.231606	0.19605	No
row_15	NOTCH1	-0.124709	0.514956	4869	0.229463	0.207397	No
row_16	NOTCH4	-0.120438	0.777407	5255	0.204526	0.197638	No
row_17	NCOR2	-0.0905881	0.6389	5709	0.177425	0.182504	No
row_18	JAG2	-0.0841522	0.570828	5801	0.172811	0.187386	No
row_19	ADAM17	-0.12169	0.684652	5874	0.16812	0.193061	No
row_20	MAML1	-0.0996525	0.688409	5906	0.166132	0.200919	No
row_21	CSNK1E	-0.0052489	0.987483	6162	0.149678	0.195275	No
row_22	SKP2	0.067987	0.651475	6866	0.113092	0.162419	No
row_23	NUMB	-0.020973	0.920406	7821	0.0650101	0.112722	No
row_24	TP53	0.00410224	0.98711	8944	0.0143951	0.050689	No
row_25	PPARD	0.00433519	0.977122	9611	-0.012102	0.0140728	No
row_26	HEY2	0.0731887	0.864365	10638	-0.054447	-0.0402681	No
row_27	HDAC2	0.0507632	0.698083	11290	-0.0847935	-0.0718457	No
row_28	HDAC11	0.0461901	0.825877	11705	-0.105605	-0.0889426	No
row_29	NCSTN	0.12865	0.498511	13250	-0.196469	-0.164104	No
row_30	PSEN2	0.203598	0.27812	14670	-0.29858	-0.226365	No
row_31	KAT2A	0.170824	0.272368	14739	-0.305302	-0.212543	No
row_32	TCF7	0.291834	0.386456	15625	-0.392166	-0.23948	No
row_33	CCND2	0.427516	0.252448	15667	-0.396443	-0.218881	No
row_34	NKD1	0.690295	0.104373	15824	-0.415158	-0.203645	No
row_35	AXIN2	0.357264	0.408391	15877	-0.42239	-0.182165	No
row_36	WNT1	0.626197	0.148336	16726	-0.55999	-0.197336	No
row_37	FZD8	0.363238	0.193405	17047	-0.642198	-0.178176	No
row_38	LEF1	0.313061	0.1468	17070	-0.649087	-0.141922	No
row_39	CUL1	0.41991	0.00879561	17308	-0.740021	-0.112463	No
row_40	WNT6	1.46711	0.000419289	17780	-1.16455	-0.0715964	No
row_41	DKK1	1.42004	6.95369e-07	17820	-1.34448	0.00386601	No
Annotation: “Rank in Gene List”, position of the gene in the ranked list of genes; “Rank Metric Score”, score used to position the gene in the ranked list; “Running ES”, running enrichment score; “Core Enrichment”, Genes with a Yes value in this column contributes most to the enrichment result.
