# Supplementary material for: HOXB4 inhibits the proliferation and tumorigenesis of cervical cancer cells by downregulating the activity of Wnt/β-catenin signaling pathway
Source: Cell Death Dis. 2021 Jan 21;12(1):105. doi: 10.1038/s41419-021-03411-6 (PMC7820415; doi:10.1038/s41419-021-03411-6)
Supplement: Supplementary file 8 — Supplementary Table 4 [file 41419_2021_3411_MOESM8_ESM.xls]

## Sheet: 工作表1
Supplementary Table 4: The list of primer sequences that used in this study
Primer sequences for PCR
Name		Primer sequence (5'->3')
HOXB4-CDS	Forward	CCGGAATTCGCCACCATGGCTATGAGTTCTTTTTTGATC
	Reverse	CGGGATCCACTAGAGCGCGCGGGGGCCTCCATT
CTNNB1-CDS	Forward	ATGGCTACTCAAGCTGATTTGATG
	Reverse	TTACAGGTCAGTATCAAACCAGGC
shHOXB4 (HOXB4-homo-1158)	Target	GCGAAGATGGATCCACGTTTC
shHOXB4 (HOXB4-homo-1544)	Target	GCCTTGACAACTCAGGAGTGA
Primer sequences for qRT-PCR
Name		Primer sequence (5'->3')
HOXB4	Forward	CGTGAGCACGGTAAACCCC
	Reverse	CGAGCGGATCTTGGTGTTG
CTNNB1	Forward	TCTGAGGACAAGCCACAAGATTACA
	Reverse	TGGGCACCAATATCAAGTCCAA
MYC	Forward	CCTGGTGCTCCATGAGGAGA
	Reverse	TCCAGCAGAAGGTGATCCAGAC
GAPDH	Forward	GCACCGTCAAGGCTGAGAAC
	Reverse	TGGTGAAGACGCCAGTGGA
Primer sequences for Luciferase Assays
Name		Primer sequence (5'->3')
P1 (-2000 bp-+44 bp)	Forward	GTTTACGGTGTCAGTAGGGAT
	Reverse	GCTCTTATAAGTCGCGCAGAAG
P2 (-1756 bp-+44 bp)	Forward	GCATATTCCTTAATTCTGCAAATGAC
	Reverse	GCTCTTATAAGTCGCGCAGAAG
P3 (-1472 bp-+44 bp)	Forward	CGGCAGTTGGCATTACCACT
	Reverse	GCTCTTATAAGTCGCGCAGAAG
P4 (-1188 bp-+44 bp)	Forward	GAGAAATCGATCATACTTGTTGCAG
	Reverse	GCTCTTATAAGTCGCGCAGAAG
P5 (-888 bp -+44 bp)	Forward	GCTCTGGAGCTAATCCATTTCC
	Reverse	GCTCTTATAAGTCGCGCAGAAG
P6 (-484 bp -+44 bp)	Forward	AACTTCCGCCCTCCCAGGAC
	Reverse	GCTCTTATAAGTCGCGCAGAAG
P6M	Forward	CAGGATACAGCGGCTTCTGCGCGCCGCCGCCGAGC
	Reverse	GCTCGGCGGCGGCGCGCAGAAGCCGCTGTATCCTG
Primer sequences for EMSA
Name		Primer sequence (5'->3')
EMSA	Forward	Biotin-CAGCGACTTATAAGAGCACGCGC
	Reverse	Biotin-GCGCGTGCTCTTATAAGTCGCTG
Unlable-EMSA	Forward	CAGCGACTTATAAGAGCACGCGC
	Reverse	GCGCGTGCTCTTATAAGTCGCTG
Primer sequences for Chromatin Immunoprecipitation Assay (ChIP)
Name		Primer sequence (5'->3')
S1 (-484 bp—-307 bp)	Forward	AACTTCCGCCCTCCCAGGACCTGT
	Reverse	AGTCTGCTGCCGTCTGAGCGCCC
S2 (-308 bp—+44 bp)	Forward	TGGGACAGGGGAGGATACCAGG
	Reverse	GCTCTTATAAGTCGCGCAGAAGCC
3’UTR	Forward	TGGGTAGGGTAAATCAGTAAGAGGT
	Reverse	GAAGCATCGTATCACAGCAGGTT
