# Supplementary material for: HOXB4 inhibits the proliferation and tumorigenesis of cervical cancer cells by downregulating the activity of Wnt/β-catenin signaling pathway
Source: Cell Death Dis. 2021 Jan 21;12(1):105. doi: 10.1038/s41419-021-03411-6 (PMC7820415; doi:10.1038/s41419-021-03411-6)
Supplement: Supplementary file 9 — Supplementary Table 5 [file 41419_2021_3411_MOESM9_ESM.xls]

## Sheet: 工作表1
Supplementary Table 5: The list of antibidies that used in this study
Antibodies for Western blot (WB)
Name	Source	Product
HOXB4	Santa Cruz, CA, USA	sc-271083
CTNNB1	Santa Cruz, CA, USA	sc-7963
MYC	Santa Cruz, CA, USA	sc-40
GAPDH	Santa Cruz, CA, USA	sc-32233
Antibodies for Immunohistochemistry and immunocytochemistry (IHC and ICC)
Name	Source	Product
HOXB4	Santa Cruz, CA, USA	sc-271083
Ki67	Santa Cruz, CA, USA	sc-23900
CTNNB1	Santa Cruz, CA, USA	sc-7963
MYC	Santa Cruz, CA, USA	sc-40
Antibodies for chromatin immunoprecipitation (ChIP)
Name	Source	Product
HOXB4	Santa Cruz, CA, USA	sc-271083
IgG	Merck, Darmstadt, Germany	12-371B
